# Supplementary material for: Bulk and single-cell transcriptome profiling reveal necroptosis-based molecular classification, tumor microenvironment infiltration characterization, and prognosis prediction in colorectal cancer
Source: J Transl Med. 2022 May 19;20:235. doi: 10.1186/s12967-022-03431-6 (PMC9118791; doi:10.1186/s12967-022-03431-6)
Supplement: Supplementary file 11 — Additional file 11. Supplementary Table S2. 33 necroptosis-related genes. [file 12967_2022_3431_MOESM11_ESM.xls]

## Sheet: Sheet1
Table S2. Necroptosis-related genes
necroptosis-related genes	Aliases
FADD
FAS
FASLG
MLKL
RIPK1
RIPK3
TLR3
TNF
TRAF2
TRADD
MAP3K7	TAK1
BIRC2	cIAP1
BIRC3	cIAP2
TAB1
TAB2
IKBKB	IKKβ
TLR4
CASP8
TNFRSF25	DR3
TNFRSF10B	TRAIL-R2
TNFRSF10A	TRAIL-R1
TNFRSF21	DR6
IFNB1	IFN-β
NFKB1	NF-κB
CHUK	IKKα
AURKA
GSK3B	GSK3β
HSP90AA1	Hsp90
CDC37
MYC
PGAM5
TYRO3
AXL
