# Supplementary material for: Bulk and single-cell transcriptome profiling reveal necroptosis-based molecular classification, tumor microenvironment infiltration characterization, and prognosis prediction in colorectal cancer
Source: J Transl Med. 2022 May 19;20:235. doi: 10.1186/s12967-022-03431-6 (PMC9118791; doi:10.1186/s12967-022-03431-6)
Supplement: Supplementary file 12 — Additional file 12. Supplementary Table S3. Prognostic values of Necroptosis-related genes [file 12967_2022_3431_MOESM12_ESM.xls]

## Sheet: outTab
Table S3. Prognostic values of Necroptosis-related genes
gene	HR	HR.95L	HR.95H	pvalue
TLR3	0.758471	0.595624	0.965842	0.0249745
TRAF2	1.75285	1.17085	2.62414	0.00640882
BIRC2	0.697092	0.497219	0.97731	0.0363408
TLR4	0.840675	0.718874	0.983112	0.0297617
CASP8	0.608258	0.393032	0.941344	0.0256646
TNFRSF25	1.26218	1.03154	1.54439	0.023726
TNFRSF10B	0.759019	0.582201	0.989537	0.0415806
NFKB1	0.608275	0.390616	0.947218	0.0278118
