# Supplementary material for: Bulk and single-cell transcriptome profiling reveal necroptosis-based molecular classification, tumor microenvironment infiltration characterization, and prognosis prediction in colorectal cancer
Source: J Transl Med. 2022 May 19;20:235. doi: 10.1186/s12967-022-03431-6 (PMC9118791; doi:10.1186/s12967-022-03431-6)
Supplement: Supplementary file 13 — Additional file 13. Supplementary Table S4. 475 prognostic genes grouped into signature genes A and C [file 12967_2022_3431_MOESM13_ESM.xls]

## Sheet: genes A and C
Table S4. TCGA genes A and C
DEGs overlapped	Genes A and C
NUP54	gene cluster A
G3BP2	gene cluster A
SRP72	gene cluster A
POLR2B	gene cluster A
SLC30A9	gene cluster A
UBE2K	gene cluster A
PGM2	gene cluster A
DHX15	gene cluster A
KIF2A	gene cluster A
IPO11	gene cluster A
HSPA8	gene cluster A
CHTF8	gene cluster A
BMP2K	gene cluster A
SEC24B	gene cluster A
USP38	gene cluster A
DOCK7	gene cluster A
ASCC3	gene cluster A
LUZP1	gene cluster A
SMAD1	gene cluster A
HEATR5A	gene cluster A
AP5M1	gene cluster A
TMX1	gene cluster A
DTD2	gene cluster A
YEATS4	gene cluster A
POC1B	gene cluster A
CAND1	gene cluster A
ETNK1	gene cluster A
OXCT1	gene cluster A
KBTBD8	gene cluster A
GNAI3	gene cluster A
CHAC2	gene cluster A
GSKIP	gene cluster A
COPS4	gene cluster A
RCHY1	gene cluster A
ADH5	gene cluster A
PPA2	gene cluster A
RAP1GDS1	gene cluster A
GIN1	gene cluster A
SREK1IP1	gene cluster A
BBS7	gene cluster A
ARSK	gene cluster A
SPA17	gene cluster A
SENP8	gene cluster A
TIGD2	gene cluster A
GSTCD	gene cluster A
C4orf46	gene cluster A
ATG4C	gene cluster A
MIER1	gene cluster A
LRRC40	gene cluster A
GTF2B	gene cluster A
FPGT	gene cluster A
TMED5	gene cluster A
CAPZA1	gene cluster A
USP33	gene cluster A
SELENOF	gene cluster A
CTTNBP2NL	gene cluster A
SLC25A24	gene cluster A
GNG12	gene cluster A
SLC30A7	gene cluster A
EVI5	gene cluster A
FAM102B	gene cluster A
BCAS2	gene cluster A
RSBN1	gene cluster A
MFSD14A	gene cluster A
USP1	gene cluster A
AGL	gene cluster A
FAM135A	gene cluster A
MANEA	gene cluster A
UBE2J1	gene cluster A
SRBD1	gene cluster A
SSR1	gene cluster A
ZNF184	gene cluster A
TAF1B	gene cluster A
UBXN2A	gene cluster A
ECHDC1	gene cluster A
NT5DC1	gene cluster A
CYB5R4	gene cluster A
AMD1	gene cluster A
CCNC	gene cluster A
CEP57L1	gene cluster A
ARMT1	gene cluster A
BIRC2	gene cluster A
PAFAH1B2	gene cluster A
RBM7	gene cluster A
DLAT	gene cluster A
PPP2R1B	gene cluster A
RBM17	gene cluster A
ATAD5	gene cluster A
ERCC4	gene cluster A
SLC4A7	gene cluster A
LEMD3	gene cluster A
THAP12	gene cluster A
NBN	gene cluster A
CASP3	gene cluster A
CBR4	gene cluster A
ARFIP1	gene cluster A
SLC10A7	gene cluster A
CAAP1	gene cluster A
GOLPH3L	gene cluster A
SUCLG2	gene cluster A
ACADM	gene cluster A
EIF2AK3	gene cluster A
SPOPL	gene cluster A
GALNT3	gene cluster A
ADAM9	gene cluster A
SLAIN2	gene cluster A
KLF3	gene cluster A
GALNT7	gene cluster A
STXBP5	gene cluster A
AKAP5	gene cluster A
REP15	gene cluster A
RNF141	gene cluster A
SLC36A4	gene cluster A
ABHD17B	gene cluster A
CHMP2B	gene cluster A
HIGD1A	gene cluster A
ARF4	gene cluster A
RHOA	gene cluster A
SACM1L	gene cluster A
UBA3	gene cluster A
C3orf38	gene cluster A
AZI2	gene cluster A
DYNC1LI1	gene cluster A
EPB41L2	gene cluster A
IL33	gene cluster A
TMEM71	gene cluster A
CCNG1	gene cluster A
TTC1	gene cluster A
MAT2B	gene cluster A
CNOT8	gene cluster A
FBXL5	gene cluster A
KIAA0825	gene cluster A
C5orf24	gene cluster A
ZFYVE16	gene cluster A
TNPO1	gene cluster A
LYSMD3	gene cluster A
AGGF1	gene cluster A
SLC30A5	gene cluster A
ARL15	gene cluster A
UBTD2	gene cluster A
FAM13B	gene cluster A
PPP2CA	gene cluster A
CDC42SE2	gene cluster A
CSNK1G3	gene cluster A
FEM1C	gene cluster A
FBXL17	gene cluster A
MAN2A1	gene cluster A
PPIP5K2	gene cluster A
SRFBP1	gene cluster A
DTWD2	gene cluster A
SLC25A46	gene cluster A
CNOT6	gene cluster A
G3BP1	gene cluster A
CANX	gene cluster A
FAF2	gene cluster A
FBXW11	gene cluster A
CSNK1A1	gene cluster A
MFAP3	gene cluster A
SEC24A	gene cluster A
YIPF5	gene cluster A
CLINT1	gene cluster A
LGR4	gene cluster A
HMGCR	gene cluster A
AP3B1	gene cluster A
PANK3	gene cluster A
CAST	gene cluster A
CCAR2	gene cluster A
SARAF	gene cluster A
LEPROTL1	gene cluster A
PPP2CB	gene cluster A
ATP6V1B2	gene cluster A
ASAH1	gene cluster A
SERPINB8	gene cluster A
DSC2	gene cluster A
TXNL1	gene cluster A
HAUS1	gene cluster A
SMAD2	gene cluster A
RNF138	gene cluster A
VPS4B	gene cluster A
PIGN	gene cluster A
LITAF	gene cluster A
EIF4E3	gene cluster A
TLR3	gene cluster A
ERAP1	gene cluster A
APOL6	gene cluster A
TRGC2	gene cluster A
TNIP3	gene cluster A
DAPP1	gene cluster A
ZC3H12C	gene cluster A
NCOA7	gene cluster A
IFNGR1	gene cluster A
NAMPT	gene cluster A
TDRD6	gene cluster A
SRGAP2C	gene cluster A
PALMD	gene cluster A
CPD	gene cluster A
APPBP2	gene cluster A
CDC27	gene cluster A
GNA13	gene cluster A
CCNYL1	gene cluster A
IDE	gene cluster A
ENTPD7	gene cluster A
EDEM1	gene cluster A
MAPK1	gene cluster A
NIN	gene cluster A
P4HA1	gene cluster A
GTF3C5	gene cluster C
REXO4	gene cluster C
SPOUT1	gene cluster C
TRAF2	gene cluster C
USP20	gene cluster C
NDOR1	gene cluster C
SNAPC4	gene cluster C
RALGDS	gene cluster C
TBC1D13	gene cluster C
INPP5E	gene cluster C
DPH7	gene cluster C
ASB6	gene cluster C
SSNA1	gene cluster C
ARRDC1	gene cluster C
SURF2	gene cluster C
DPM2	gene cluster C
SWI5	gene cluster C
CCDC154	gene cluster C
ADM5	gene cluster C
MC1R	gene cluster C
LTB4R	gene cluster C
TTLL10	gene cluster C
MSANTD1	gene cluster C
TMPRSS9	gene cluster C
FSCN2	gene cluster C
INO80E	gene cluster C
KCTD13	gene cluster C
NPIPB11	gene cluster C
NTN5	gene cluster C
UCN	gene cluster C
ACBD4	gene cluster C
BGLAP	gene cluster C
NEK8	gene cluster C
ADAMTS13	gene cluster C
RNF224	gene cluster C
ANKRD24	gene cluster C
RASSF7	gene cluster C
LMNTD2	gene cluster C
FASTK	gene cluster C
HDAC10	gene cluster C
PIDD1	gene cluster C
TAF1C	gene cluster C
CENPT	gene cluster C
HSF4	gene cluster C
KIFC2	gene cluster C
CCDC78	gene cluster C
MIIP	gene cluster C
ZBTB48	gene cluster C
TNFRSF25	gene cluster C
LMBR1L	gene cluster C
GALT	gene cluster C
ALOX12	gene cluster C
PLSCR3	gene cluster C
BRD9	gene cluster C
MAN2C1	gene cluster C
CLK3	gene cluster C
ENO3	gene cluster C
ENKD1	gene cluster C
NOL3	gene cluster C
TBX6	gene cluster C
TNK2	gene cluster C
NSMF	gene cluster C
DENND6B	gene cluster C
PNPLA7	gene cluster C
ABCA7	gene cluster C
ANKRD13D	gene cluster C
LCAT	gene cluster C
STX1A	gene cluster C
TUBG2	gene cluster C
POFUT2	gene cluster C
MIR210	gene cluster C
DNM1	gene cluster C
STX1B	gene cluster C
BICDL1	gene cluster C
TRIP10	gene cluster C
B3GAT3	gene cluster C
SART1	gene cluster C
TUT1	gene cluster C
CCS	gene cluster C
GRIN2C	gene cluster C
PDZD7	gene cluster C
TMEM145	gene cluster C
PHKG1	gene cluster C
KCNH2	gene cluster C
TMEM198	gene cluster C
RTKN	gene cluster C
PABPC1L	gene cluster C
ZNF335	gene cluster C
LIME1	gene cluster C
GRB7	gene cluster C
ZNF775	gene cluster C
TMEM150A	gene cluster C
NECAB3	gene cluster C
COPS7B	gene cluster C
CAPN10	gene cluster C
ATG4B	gene cluster C
STK25	gene cluster C
MTHFSD	gene cluster C
VAC14	gene cluster C
DEF8	gene cluster C
KAT8	gene cluster C
TBC1D10B	gene cluster C
PRR14	gene cluster C
DDAH2	gene cluster C
CDIPT	gene cluster C
STX4	gene cluster C
PHLDB3	gene cluster C
CAPS	gene cluster C
RGL2	gene cluster C
PCED1A	gene cluster C
KRT8P12	gene cluster C
PCAT6	gene cluster C
RRNAD1	gene cluster C
RP9	gene cluster C
COX19	gene cluster C
POLM	gene cluster C
TMED4	gene cluster C
RPL32P3	gene cluster C
PCP2	gene cluster C
ZNF862	gene cluster C
ZNF783	gene cluster C
LINC00174	gene cluster C
NAPSA	gene cluster C
WFDC10B	gene cluster C
ST6GALNAC4P1	gene cluster C
PARP10	gene cluster C
ZC3H3	gene cluster C
CYHR1	gene cluster C
SHARPIN	gene cluster C
MROH6	gene cluster C
FBXL6	gene cluster C
NAPRT	gene cluster C
FAM207A	gene cluster C
CCNF	gene cluster C
FAM83F	gene cluster C
UQCRC1	gene cluster C
PCGF1	gene cluster C
POLR2H	gene cluster C
ALG3	gene cluster C
ABCF3	gene cluster C
GDAP1L1	gene cluster C
CLDN9	gene cluster C
CYP2W1	gene cluster C
TMEM249	gene cluster C
ATP6V1C2	gene cluster C
CXXC5	gene cluster C
CEBPA	gene cluster C
DNAJA3	gene cluster C
ACOT11	gene cluster C
FAM151A	gene cluster C
ASPG	gene cluster C
AQP7	gene cluster C
TMEM184A	gene cluster C
IGSF9	gene cluster C
TSPYL2	gene cluster C
HDAC6	gene cluster C
OTUD5	gene cluster C
PLXNA3	gene cluster C
GDI1	gene cluster C
FAM50A	gene cluster C
FAM3A	gene cluster C
TAZ	gene cluster C
BCAP31	gene cluster C
SLC10A3	gene cluster C
ATP6AP1	gene cluster C
TREX2	gene cluster C
PRICKLE3	gene cluster C
ABCD1	gene cluster C
ADAP1	gene cluster C
PSMG3	gene cluster C
MAD1L1	gene cluster C
SNX8	gene cluster C
AP5Z1	gene cluster C
BRAT1	gene cluster C
URGCP	gene cluster C
CCM2	gene cluster C
DAGLB	gene cluster C
TMEM120A	gene cluster C
PPP1R35	gene cluster C
NSUN5	gene cluster C
COPS6	gene cluster C
POLR2J	gene cluster C
MEPCE	gene cluster C
ZNF212	gene cluster C
ZNF777	gene cluster C
AGAP3	gene cluster C
ZNF282	gene cluster C
SLC12A9	gene cluster C
POR	gene cluster C
GNB2	gene cluster C
TMUB1	gene cluster C
PLOD3	gene cluster C
TSC22D4	gene cluster C
LRCH4	gene cluster C
ADCY4	gene cluster C
FAM110D	gene cluster C
NPR1	gene cluster C
CHST14	gene cluster C
RGS19	gene cluster C
PRRX2	gene cluster C
TSPAN11	gene cluster C
ANKRD65	gene cluster C
TMCC2	gene cluster C
MOGS	gene cluster C
CNNM3	gene cluster C
ATG9A	gene cluster C
ZNF142	gene cluster C
DOCK6	gene cluster C
SIN3B	gene cluster C
MAU2	gene cluster C
DVL3	gene cluster C
NISCH	gene cluster C
TJAP1	gene cluster C
CUL9	gene cluster C
PHF12	gene cluster C
CRTC2	gene cluster C
DENND4B	gene cluster C
FBRS	gene cluster C
DHX38	gene cluster C
TAOK2	gene cluster C
SETD1A	gene cluster C
ZNF646	gene cluster C
ZNF316	gene cluster C
INTS1	gene cluster C
ZMIZ2	gene cluster C
TNRC18	gene cluster C
PLEC	gene cluster C
MAFK	gene cluster C
SCAF1	gene cluster C
PRR12	gene cluster C
DMWD	gene cluster C
STRN4	gene cluster C
CNOT3	gene cluster C
DMPK	gene cluster C
TBC1D17	gene cluster C
ULK1	gene cluster C
TMEM91	gene cluster C
KMT5C	gene cluster C
PTOV1	gene cluster C
ATP13A1	gene cluster C
BRD4	gene cluster C
MIER2	gene cluster C
SF3A2	gene cluster C
RFXANK	gene cluster C
XAB2	gene cluster C
WDR83	gene cluster C
ZNF358	gene cluster C
RAB11B	gene cluster C
FKBP8	gene cluster C
ARHGAP45	gene cluster C
JAG2	gene cluster C
RNF208	gene cluster C
DPP7	gene cluster C
B3GALT6	gene cluster C
FBRSL1	gene cluster C
ARF1	gene cluster C
C1orf35	gene cluster C
RNF187	gene cluster C
NAIF1	gene cluster C
MOB2	gene cluster C
TOLLIP	gene cluster C
FBXW4	gene cluster C
RFX1	gene cluster C
RNPEPL1	gene cluster C
INAFM1	gene cluster C
IDUA	gene cluster C
DRD4	gene cluster C
ZDHHC1	gene cluster C
DBP	gene cluster C
