# Supplementary material for: Bulk and single-cell transcriptome profiling reveal necroptosis-based molecular classification, tumor microenvironment infiltration characterization, and prognosis prediction in colorectal cancer
Source: J Transl Med. 2022 May 19;20:235. doi: 10.1186/s12967-022-03431-6 (PMC9118791; doi:10.1186/s12967-022-03431-6)
Supplement: Supplementary file 14 — Additional file 14. Supplementary Table S5. NRG_score of TCGA and meta_GEO cohort. [file 12967_2022_3431_MOESM14_ESM.xls]

## Sheet: TCGA
Table S5.NRG_score of TCGA and meta_GEO
	risk.score	risk score group
TCGA.F4.6460.01A	-2.19168	high
TCGA.AA.A01C.01A	-2.21274	high
TCGA.AA.3715.01A	-2.33638	high
TCGA.AA.3968.01A	-2.63143	high
TCGA.A6.2671.01A	-1.68116	high
TCGA.AA.3858.01A	-2.71805	low
TCGA.A6.2685.01A	-2.45899	high
TCGA.AA.A02O.01A	-2.23935	high
TCGA.AA.A00F.01A	-2.08358	high
TCGA.AA.3860.01A	-2.34216	high
TCGA.NH.A50U.01A	-2.01784	high
TCGA.F4.6809.01A	-2.26334	high
TCGA.AA.3975.01A	-2.2546	high
TCGA.AA.3548.01A	-2.22556	high
TCGA.A6.2681.01A	-2.65352	high
TCGA.AA.A01R.01A	-2.12245	high
TCGA.AA.3989.01A	-2.75815	low
TCGA.AA.3812.01A	-2.24451	high
TCGA.AD.6901.01A	-1.77007	high
TCGA.CM.5344.01A	-2.52832	high
TCGA.AA.3856.01A	-2.74228	low
TCGA.AA.A01X.01A	-2.70901	low
TCGA.RU.A8FL.01A	-2.17833	high
TCGA.CM.4746.01A	-2.89278	low
TCGA.AA.3538.01A	-2.84682	low
TCGA.CM.4750.01A	-2.53893	high
TCGA.D5.6932.01A	-2.37517	high
TCGA.DM.A1DB.01A	-1.64069	high
TCGA.AA.3688.01A	-2.69082	high
TCGA.AA.A017.01A	-2.1667	high
TCGA.AZ.4684.01A	-2.72123	low
TCGA.AA.A02H.01A	-2.31346	high
TCGA.CM.6676.01A	-2.77815	low
TCGA.AA.3506.01A	-2.49073	high
TCGA.AA.A00O.01A	-1.99658	high
TCGA.AA.3494.01A	-2.95923	low
TCGA.D5.6929.01A	-2.6283	high
TCGA.A6.2679.01A	-1.80744	high
TCGA.AA.A02E.01A	-1.96386	high
TCGA.AA.3662.01A	-2.17013	high
TCGA.AY.4070.01A	-1.49104	high
TCGA.AA.A00Q.01A	-2.61448	high
TCGA.AA.A01F.01A	-2.61993	high
TCGA.AA.3841.01A	-1.92311	high
TCGA.AZ.6608.01A	-2.31017	high
TCGA.CM.4747.01A	-2.03908	high
TCGA.AA.3514.01A	-2.30372	high
TCGA.D5.6922.01A	-2.78888	low
TCGA.D5.6536.01A	-2.24105	high
TCGA.AA.3952.01A	-1.76699	high
TCGA.AA.A01Z.01A	-2.23928	high
TCGA.AA.A02J.01A	-2.52994	high
TCGA.AA.A01T.01A	-1.52353	high
TCGA.CM.6679.01A	-2.4684	high
TCGA.AA.A03J.01A	-1.903	high
TCGA.AA.3488.01A	-1.58997	high
TCGA.AA.A02K.01A	-1.17298	high
TCGA.DM.A28A.01A	-2.33109	high
TCGA.AA.A01K.01A	-2.61985	high
TCGA.A6.2683.01A	-1.76062	high
TCGA.AA.A01S.01A	-2.61874	high
TCGA.AA.3971.01A	-2.74153	low
TCGA.AA.3667.01A	-1.72659	high
TCGA.AA.3549.01A	-2.41773	high
TCGA.G4.6307.01A	-2.81686	low
TCGA.D5.6923.01A	-2.5986	high
TCGA.SS.A7HO.01A	-3.09595	low
TCGA.AZ.4614.01A	-1.60182	high
TCGA.AA.3553.01A	-2.978	low
TCGA.AA.3867.01A	-2.87519	low
TCGA.DM.A28F.01A	-2.70427	high
TCGA.NH.A8F8.01A	-2.1047	high
TCGA.AA.3496.01A	-2.41318	high
TCGA.F4.6459.01A	-2.29586	high
TCGA.AY.4071.01A	-2.44063	high
TCGA.AA.3542.01A	-2.07709	high
TCGA.AA.3531.01A	-2.46246	high
TCGA.AA.3562.01A	-2.52021	high
TCGA.D5.6926.01A	-2.13565	high
TCGA.AA.3848.01A	-1.97776	high
TCGA.NH.A6GC.01A	-2.96198	low
TCGA.AA.A02W.01A	-2.57037	high
TCGA.A6.2680.01A	-2.4223	high
TCGA.AA.3692.01A	-3.21826	low
TCGA.AA.3552.01A	-2.30995	high
TCGA.AA.3679.01A	-2.45728	high
TCGA.QG.A5Z1.01A	-2.46925	high
TCGA.CM.4748.01A	-2.23176	high
TCGA.AA.A004.01A	-1.97619	high
TCGA.G4.6295.01A	-2.48585	high
TCGA.AA.3544.01A	-2.20564	high
TCGA.CM.4752.01A	-1.96858	high
TCGA.AA.A00L.01A	-2.59767	high
TCGA.AZ.6603.01A	-2.65167	high
TCGA.A6.A56B.01A	-2.23443	high
TCGA.AG.A00H.01A	-2.18623	high
TCGA.AG.A025.01A	-2.75639	low
TCGA.F5.6863.01A	-2.00723	high
TCGA.AG.3896.01A	-2.75855	low
TCGA.AG.3593.01A	-3.01121	low
TCGA.AG.A02X.01A	-2.6836	high
TCGA.AG.3584.01A	-2.46296	high
TCGA.AG.4008.01A	-2.47133	high
TCGA.AG.4007.01A	-2.5576	high
TCGA.AG.3882.01A	-1.98962	high
TCGA.AF.3913.01A	-2.47933	high
TCGA.AG.3881.01A	-1.61331	high
TCGA.AG.3609.01A	-2.69332	high
TCGA.AG.A032.01A	-2.85175	low
TCGA.AG.3727.01A	-1.87993	high
TCGA.AG.3878.01A	-2.13656	high
TCGA.AG.3893.01A	-2.54314	high
TCGA.AG.A014.01A	-1.77642	high
TCGA.AG.3999.01A	-2.69833	high
TCGA.AG.3608.01A	-2.68202	high
TCGA.AG.3894.01A	-3.32713	low
TCGA.AG.3885.01A	-2.14585	high
TCGA.AG.3726.01A	-1.83846	high
TCGA.DY.A1DD.01A	-1.70749	high
TCGA.AG.A026.01A	-2.18682	high
TCGA.AG.3586.01A	-2.67025	high
TCGA.DY.A1DF.01A	-1.55788	high
TCGA.AG.A01J.01A	-2.70801	low
TCGA.AG.4001.01A	-2.22764	high
TCGA.AG.3587.01A	-2.62262	high
TCGA.AG.A01N.01A	-2.51345	high
TCGA.AG.A016.01A	-2.35698	high
TCGA.AG.3592.01A	-2.51663	high
TCGA.AG.3728.01A	-1.70949	high
TCGA.AG.3890.01A	-2.55844	high
TCGA.AG.3612.01A	-2.66937	high
TCGA.AG.A00Y.01A	-2.4093	high
TCGA.DC.6155.01A	-2.03157	high
TCGA.AG.3582.01A	-2.21739	high
TCGA.EI.6513.01A	-2.13263	high
TCGA.DT.5265.01A	-1.80211	high
TCGA.AG.3883.01A	-2.30011	high
TCGA.AG.4005.01A	-2.43705	high
TCGA.AG.3909.01A	-3.02127	low
TCGA.AG.3611.01A	-2.14264	high
TCGA.AG.A02G.01A	-1.94715	high
TCGA.A6.3807.01A	-2.5014	high
TCGA.A6.A566.01A	-2.81446	low
TCGA.AZ.6600.01A	-2.59547	high
TCGA.AY.A71X.01A	-2.18995	high
TCGA.AA.3696.01A	-2.6899	high
TCGA.CA.5254.01A	-2.57881	high
TCGA.A6.6782.01A	-2.05507	high
TCGA.D5.6537.01A	-3.09464	low
TCGA.AA.3534.01A	-3.45497	low
TCGA.G4.6315.01A	-2.99937	low
TCGA.G4.6317.01A	-2.79436	low
TCGA.F4.6704.01A	-2.85215	low
TCGA.DM.A1D8.01A	-2.43179	high
TCGA.D5.5537.01A	-2.43636	high
TCGA.AU.6004.01A	-3.10025	low
TCGA.AA.3664.01A	-2.95181	low
TCGA.AA.A00Z.01A	-3.08535	low
TCGA.NH.A8F7.01A	-2.48419	high
TCGA.CM.6164.01A	-2.68701	high
TCGA.AA.A01Q.01A	-2.15936	high
TCGA.DM.A28K.01A	-3.11741	low
TCGA.QG.A5YW.01A	-3.06328	low
TCGA.AA.A02F.01A	-2.16505	high
TCGA.DM.A1DA.01A	-2.35237	high
TCGA.A6.2682.01A	-2.13884	high
TCGA.AD.A5EK.01A	-2.58691	high
TCGA.AU.3779.01A	-2.98438	low
TCGA.AA.3519.01A	-2.66078	high
TCGA.AA.A00D.01A	-2.53537	high
TCGA.AD.6899.01A	-2.0944	high
TCGA.F4.6570.01A	-2.74123	low
TCGA.DM.A28C.01A	-3.45538	low
TCGA.AA.3518.01A	-2.84073	low
TCGA.AA.3517.01A	-2.16098	high
TCGA.AY.A8YK.01A	-2.47056	high
TCGA.AA.A00E.01A	-2.41693	high
TCGA.A6.6652.01A	-2.42862	high
TCGA.CM.4743.01A	-2.72048	low
TCGA.3L.AA1B.01A	-2.59888	high
TCGA.F4.6854.01A	-2.45381	high
TCGA.AZ.4315.01A	-2.58566	high
TCGA.A6.5657.01A	-2.67231	high
TCGA.A6.A567.01A	-2.22639	high
TCGA.A6.2684.01A	-2.91916	low
TCGA.AD.6895.01A	-2.47449	high
TCGA.CM.5868.01A	-2.32798	high
TCGA.AZ.4616.01A	-2.47597	high
TCGA.AZ.4313.01A	-2.61711	high
TCGA.DM.A282.01A	-2.60307	high
TCGA.AD.6889.01A	-2.68328	high
TCGA.DM.A1D6.01A	-2.34556	high
TCGA.AA.3811.01A	-1.64026	high
TCGA.AA.A01V.01A	-2.71218	low
TCGA.G4.6625.01A	-2.3583	high
TCGA.AA.3973.01A	-2.38613	high
TCGA.AA.A010.01A	-2.54318	high
TCGA.AA.3821.01A	-3.19957	low
TCGA.QG.A5YV.01A	-2.64749	high
TCGA.AA.A01G.01A	-2.77243	low
TCGA.DM.A28E.01A	-2.73851	low
TCGA.CM.6171.01A	-3.03805	low
TCGA.CM.6163.01A	-2.33616	high
TCGA.AZ.6598.01A	-2.86218	low
TCGA.AA.A00W.01A	-2.85904	low
TCGA.DM.A0XF.01A	-2.43092	high
TCGA.DM.A0XD.01A	-2.29169	high
TCGA.DM.A28M.01A	-3.00635	low
TCGA.AA.3819.01A	-2.85717	low
TCGA.4T.AA8H.01A	-2.73151	low
TCGA.AA.A02R.01A	-2.40947	high
TCGA.AA.3979.01A	-3.56181	low
TCGA.DM.A0X9.01A	-2.94504	low
TCGA.AA.3855.01A	-2.72662	low
TCGA.NH.A6GA.01A	-2.08518	high
TCGA.D5.6529.01A	-3.00587	low
TCGA.5M.AAT4.01A	-2.1305	high
TCGA.CM.6675.01A	-2.66797	high
TCGA.AA.3510.01A	-2.62376	high
TCGA.AA.3875.01A	-3.19967	low
TCGA.G4.6309.01A	-2.93331	low
TCGA.QL.A97D.01A	-2.54289	high
TCGA.5M.AATE.01A	-2.06022	high
TCGA.A6.2686.01A	-1.44843	high
TCGA.G4.6626.01A	-2.39652	high
TCGA.QG.A5YX.01A	-3.50002	low
TCGA.4N.A93T.01A	-1.88345	high
TCGA.AA.A00K.01A	-2.71547	low
TCGA.CM.5864.01A	-2.96527	low
TCGA.G4.6304.01A	-2.60526	high
TCGA.AA.3846.01A	-3.29991	low
TCGA.A6.5656.01A	-2.66952	high
TCGA.AA.3844.01A	-3.04993	low
TCGA.DM.A280.01A	-2.85415	low
TCGA.A6.4107.01A	-2.73348	low
TCGA.DM.A1D0.01A	-2.18312	high
TCGA.AA.3678.01A	-2.77036	low
TCGA.AZ.6606.01A	-2.89827	low
TCGA.D5.6920.01A	-3.25025	low
TCGA.D5.6540.01A	-2.60313	high
TCGA.DM.A1HB.01A	-2.71488	low
TCGA.DM.A1D9.01A	-2.55255	high
TCGA.G4.6294.01A	-2.59732	high
TCGA.CM.6170.01A	-2.72246	low
TCGA.G4.6311.01A	-2.36601	high
TCGA.CM.4744.01A	-3.3099	low
TCGA.G4.6310.01A	-2.61876	high
TCGA.DM.A1D7.01A	-2.44315	high
TCGA.NH.A6GB.01A	-2.39901	high
TCGA.AA.3837.01A	-2.79089	low
TCGA.CM.5348.01A	-2.88427	low
TCGA.AD.6963.01A	-2.5277	high
TCGA.AA.3511.01A	-2.88516	low
TCGA.D5.6532.01A	-2.76459	low
TCGA.G4.6586.01A	-2.22061	high
TCGA.D5.6927.01A	-2.57807	high
TCGA.A6.2672.01A	-2.50529	high
TCGA.AY.A54L.01A	-2.68829	high
TCGA.D5.6898.01A	-3.0417	low
TCGA.A6.6140.01A	-3.05733	low
TCGA.G4.6320.01A	-2.92917	low
TCGA.AA.A00J.01A	-2.56765	high
TCGA.A6.6649.01A	-2.51192	high
TCGA.NH.A50T.01A	-2.66769	high
TCGA.DM.A285.01A	-2.22983	high
TCGA.AA.A00U.01A	-2.65914	high
TCGA.AA.3970.01A	-3.32582	low
TCGA.AA.A01D.01A	-2.65265	high
TCGA.AD.6890.01A	-2.35074	high
TCGA.A6.A5ZU.01A	-2.33975	high
TCGA.AA.3697.01A	-2.70147	high
TCGA.CM.6172.01A	-2.78672	low
TCGA.T9.A92H.01A	-2.96364	low
TCGA.AD.6965.01A	-2.10097	high
TCGA.CM.4751.01A	-2.59088	high
TCGA.AA.3660.01A	-2.54979	high
TCGA.DM.A288.01A	-2.19234	high
TCGA.AD.6888.01A	-2.47777	high
TCGA.AA.3815.01A	-2.97097	low
TCGA.D5.6931.01A	-2.99606	low
TCGA.A6.6650.01A	-3.09827	low
TCGA.G4.6306.01A	-2.65066	high
TCGA.AA.3673.01A	-3.60967	low
TCGA.AA.3986.01A	-3.28948	low
TCGA.AA.3492.01A	-2.54617	high
TCGA.AY.6197.01A	-2.77954	low
TCGA.CA.5797.01A	-2.87348	low
TCGA.AA.3941.01A	-2.80861	low
TCGA.D5.6924.01A	-2.50671	high
TCGA.CM.5349.01A	-2.24222	high
TCGA.AA.3842.01A	-2.86863	low
TCGA.CM.6677.01A	-3.20454	low
TCGA.D5.6538.01A	-2.97368	low
TCGA.A6.A565.01A	-2.51845	high
TCGA.F4.6808.01A	-2.38731	high
TCGA.AA.A029.01A	-2.69406	high
TCGA.AA.A00A.01A	-3.07723	low
TCGA.DM.A1D4.01A	-2.71076	low
TCGA.AZ.4323.01A	-2.20166	high
TCGA.BM.6198.01A	-2.12984	high
TCGA.EI.6508.01A	-2.74675	low
TCGA.EI.6881.01A	-2.83168	low
TCGA.F5.6864.01A	-2.3316	high
TCGA.AF.2692.01A	-2.28695	high
TCGA.CI.6620.01A	-2.89605	low
TCGA.AG.A036.01A	-2.52555	high
TCGA.AG.3581.01A	-2.67792	high
TCGA.DY.A1DE.01A	-2.70908	low
TCGA.AG.4022.01A	-2.82979	low
TCGA.CL.4957.01A	-2.47054	high
TCGA.AG.3605.01A	-2.14646	high
TCGA.DC.6157.01A	-3.22814	low
TCGA.AG.3600.01A	-2.42613	high
TCGA.DC.4749.01A	-3.04691	low
TCGA.AG.A011.01A	-2.25789	high
TCGA.AF.2691.01A	-2.56646	high
TCGA.AF.6136.01A	-3.07793	low
TCGA.EI.7002.01A	-2.36353	high
TCGA.AG.3887.01A	-2.75022	low
TCGA.DC.6154.01A	-2.66022	high
TCGA.AG.A020.01A	-2.60416	high
TCGA.AG.A008.01A	-2.88887	low
TCGA.AG.3902.01A	-2.37056	high
TCGA.EI.6512.01A	-2.8993	low
TCGA.AG.3580.01A	-3.08807	low
TCGA.DY.A1H8.01A	-1.98034	high
TCGA.AG.3574.01A	-2.97775	low
TCGA.AG.4021.01A	-2.48791	high
TCGA.AG.3898.01A	-2.57307	high
TCGA.AG.3583.01A	-3.08432	low
TCGA.DY.A1DC.01A	-2.32256	high
TCGA.AG.3578.01A	-2.41881	high
TCGA.G5.6233.01A	-1.9834	high
TCGA.F5.6571.01A	-2.34615	high
TCGA.DY.A1DG.01A	-2.64401	high
TCGA.AG.3732.01A	-2.51421	high
TCGA.EI.6883.01A	-2.24294	high
TCGA.EI.6509.01A	-2.50071	high
TCGA.AF.A56N.01A	-2.55174	high
TCGA.AG.A002.01A	-2.46384	high
TCGA.EI.6507.01A	-2.53208	high
TCGA.F5.6812.01A	-2.56958	high
TCGA.AG.A00C.01A	-2.46911	high
TCGA.AG.A023.01A	-2.12071	high
TCGA.DY.A0XA.01A	-2.32795	high
TCGA.AA.3870.01A	-2.39501	high
TCGA.AA.3532.01A	-2.8828	low
TCGA.A6.5662.01A	-2.58487	high
TCGA.AA.3680.01A	-2.67608	high
TCGA.AZ.6605.01A	-2.53832	high
TCGA.CA.6716.01A	-3.13758	low
TCGA.AA.3516.01A	-2.46513	high
TCGA.CK.4951.01A	-2.9028	low
TCGA.AA.A00R.01A	-2.39086	high
TCGA.G4.6314.01A	-2.91508	low
TCGA.CK.5914.01A	-2.8445	low
TCGA.AA.3862.01A	-3.00073	low
TCGA.CM.6162.01A	-3.4004	low
TCGA.AZ.5407.01A	-3.36084	low
TCGA.AA.3525.01A	-2.96922	low
TCGA.AY.A69D.01A	-3.10044	low
TCGA.CM.5862.01A	-1.72191	high
TCGA.CM.5341.01A	-3.23358	low
TCGA.A6.6781.01A	-3.18063	low
TCGA.A6.6653.01A	-3.2352	low
TCGA.AA.3818.01A	-2.78636	low
TCGA.G4.6303.01A	-3.22113	low
TCGA.A6.6654.01A	-2.68907	high
TCGA.A6.5667.01A	-3.37523	low
TCGA.G4.6627.01A	-2.85437	low
TCGA.AA.3955.01A	-3.2956	low
TCGA.CK.5912.01A	-2.66232	high
TCGA.G4.6321.01A	-3.32001	low
TCGA.F4.6806.01A	-2.83224	low
TCGA.CM.6167.01A	-2.60339	high
TCGA.AA.3950.01A	-3.25323	low
TCGA.A6.2675.01A	-2.80723	low
TCGA.AY.5543.01A	-2.83311	low
TCGA.D5.6531.01A	-2.92812	low
TCGA.CA.5796.01A	-3.67634	low
TCGA.AZ.4615.01A	-2.37284	high
TCGA.AZ.6599.01A	-3.13308	low
TCGA.AA.3509.01A	-2.7389	low
TCGA.D5.5541.01A	-2.69424	high
TCGA.AA.3561.01A	-3.12647	low
TCGA.D5.6530.01A	-2.78323	low
TCGA.CA.6715.01A	-2.53866	high
TCGA.CK.5916.01A	-3.61939	low
TCGA.AA.A01I.01A	-2.91747	low
TCGA.A6.3808.01A	-3.19409	low
TCGA.A6.6780.01A	-4.00204	low
TCGA.CK.6748.01A	-2.77829	low
TCGA.AA.3994.01A	-2.79039	low
TCGA.CM.6674.01A	-2.73181	low
TCGA.A6.3810.01A	-2.81323	low
TCGA.CK.5913.01A	-3.19568	low
TCGA.F4.6461.01A	-2.39375	high
TCGA.A6.6651.01A	-2.3946	high
TCGA.CA.6718.01A	-2.69769	high
TCGA.CM.6169.01A	-2.84346	low
TCGA.5M.AAT6.01A	-1.88866	high
TCGA.AA.3655.01A	-2.94771	low
TCGA.DM.A28G.01A	-2.79119	low
TCGA.AA.3681.01A	-2.84932	low
TCGA.AA.3489.01A	-2.36987	high
TCGA.AM.5820.01A	-2.95952	low
TCGA.AA.3555.01A	-3.28538	low
TCGA.CA.5255.01A	-2.7535	low
TCGA.AA.3939.01A	-3.46911	low
TCGA.D5.7000.01A	-2.99268	low
TCGA.D5.5538.01A	-2.73639	low
TCGA.CM.5860.01A	-2.82792	low
TCGA.F4.6805.01A	-2.97777	low
TCGA.CA.5256.01A	-3.29315	low
TCGA.AA.3685.01A	-2.77466	low
TCGA.AA.3495.01A	-2.69565	high
TCGA.A6.5665.01A	-3.12999	low
TCGA.AA.3554.01A	-3.00476	low
TCGA.AA.3866.01A	-3.61284	low
TCGA.A6.6142.01A	-2.50651	high
TCGA.CM.6680.01A	-2.76023	low
TCGA.A6.4105.01A	-2.66039	high
TCGA.AZ.6607.01A	-2.9212	low
TCGA.AA.3675.01A	-3.39127	low
TCGA.CA.6717.01A	-2.91421	low
TCGA.CK.6751.01A	-3.20442	low
TCGA.CM.6161.01A	-3.64948	low
TCGA.AA.3666.01A	-2.29463	high
TCGA.A6.5666.01A	-3.111	low
TCGA.CM.6168.01A	-3.12182	low
TCGA.AA.3861.01A	-3.22314	low
TCGA.CK.6747.01A	-3.40789	low
TCGA.AA.3977.01A	-3.39015	low
TCGA.AA.3560.01A	-2.57045	high
TCGA.AA.3972.01A	-2.93472	low
TCGA.CK.4950.01A	-2.90707	low
TCGA.AA.3877.01A	-2.94998	low
TCGA.AA.3947.01A	-3.5103	low
TCGA.D5.6533.01A	-2.80762	low
TCGA.G4.6588.01A	-3.44352	low
TCGA.AM.5821.01A	-2.70395	high
TCGA.AA.3851.01A	-2.81645	low
TCGA.AA.3982.01A	-2.93668	low
TCGA.D5.6930.01A	-2.56332	high
TCGA.AA.3864.01A	-3.48239	low
TCGA.A6.6137.01A	-2.8624	low
TCGA.A6.6648.01A	-3.37363	low
TCGA.D5.6535.01A	-2.97329	low
TCGA.D5.5540.01A	-2.91857	low
TCGA.CM.6166.01A	-2.65162	high
TCGA.AA.3526.01A	-3.12966	low
TCGA.AA.3930.01A	-2.3468	high
TCGA.AA.3854.01A	-3.38896	low
TCGA.AD.5900.01A	-2.99219	low
TCGA.A6.6138.01A	-3.04283	low
TCGA.F4.6807.01A	-3.00462	low
TCGA.AA.3522.01A	-3.18738	low
TCGA.G4.6297.01A	-2.9196	low
TCGA.AA.3502.01A	-2.72429	low
TCGA.AZ.6601.01A	-2.8426	low
TCGA.D5.6928.01A	-2.40857	high
TCGA.AA.A02Y.01A	-2.89249	low
TCGA.AZ.5403.01A	-3.172	low
TCGA.CM.6165.01A	-3.23257	low
TCGA.QG.A5Z2.01A	-2.58048	high
TCGA.A6.5661.01A	-3.24639	low
TCGA.AA.A01P.01A	-2.80791	low
TCGA.F4.6569.01A	-3.10595	low
TCGA.AA.3949.01A	-3.24763	low
TCGA.F4.6463.01A	-2.98588	low
TCGA.CM.6678.01A	-2.66213	high
TCGA.CK.4952.01A	-2.78196	low
TCGA.AD.6548.01A	-2.714	low
TCGA.CM.5861.01A	-3.07486	low
TCGA.AA.A00N.01A	-3.05073	low
TCGA.D5.6534.01A	-2.40048	high
TCGA.AA.3530.01A	-3.09029	low
TCGA.G4.6293.01A	-3.14117	low
TCGA.AA.A024.01A	-3.29887	low
TCGA.D5.5539.01A	-2.66511	high
TCGA.A6.2678.01A	-3.04615	low
TCGA.AA.3710.01A	-2.58802	high
TCGA.AY.6196.01A	-2.24532	high
TCGA.A6.5660.01A	-2.46862	high
TCGA.A6.6141.01A	-3.26279	low
TCGA.NH.A50V.01A	-2.04765	high
TCGA.AA.3980.01A	-3.38316	low
TCGA.AA.3869.01A	-2.99482	low
TCGA.G4.6322.01A	-3.46829	low
TCGA.AA.3520.01A	-2.84784	low
TCGA.A6.5659.01A	-3.09899	low
TCGA.A6.2676.01A	-2.80642	low
TCGA.D5.6539.01A	-3.66857	low
TCGA.CM.5863.01A	-2.95195	low
TCGA.AA.3663.01A	-3.45613	low
TCGA.G4.6323.01A	-2.8713	low
TCGA.F4.6703.01A	-2.63278	high
TCGA.AA.3976.01A	-3.08339	low
TCGA.AY.6386.01A	-3.51702	low
TCGA.G4.6628.01A	-2.81583	low
TCGA.AA.3543.01A	-3.04094	low
TCGA.A6.3809.01A	-3.68238	low
TCGA.A6.2677.01A	-3.32738	low
TCGA.AA.3831.01A	-3.47782	low
TCGA.AD.6964.01A	-2.57107	high
TCGA.A6.2674.01A	-2.77347	low
TCGA.F4.6855.01A	-2.61937	high
TCGA.A6.5664.01A	-2.93226	low
TCGA.AA.3833.01A	-2.82505	low
TCGA.CA.6719.01A	-2.50209	high
TCGA.AA.3713.01A	-3.35806	low
TCGA.AA.3524.01A	-3.46174	low
TCGA.WS.AB45.01A	-3.13937	low
TCGA.F4.6856.01A	-3.17239	low
TCGA.AA.3556.01A	-2.86388	low
TCGA.AA.3956.01A	-2.81506	low
TCGA.AA.3966.01A	-2.50345	high
TCGA.D5.6541.01A	-2.90002	low
TCGA.AH.6544.01A	-3.61793	low
TCGA.AG.A02N.01A	-2.88284	low
TCGA.EF.5831.01A	-2.82928	low
TCGA.AG.3598.01A	-2.72859	low
TCGA.G5.6572.01A	-2.85948	low
TCGA.AH.6644.01A	-2.54089	high
TCGA.DC.5337.01A	-3.53193	low
TCGA.DC.6683.01A	-3.01483	low
TCGA.EI.6884.01A	-2.69555	high
TCGA.CI.6622.01A	-3.14656	low
TCGA.CL.5917.01A	-2.71875	low
TCGA.AG.3599.01A	-2.84591	low
TCGA.EI.6511.01A	-2.94618	low
TCGA.F5.6702.01A	-2.80046	low
TCGA.AG.3591.01A	-3.06525	low
TCGA.AF.6672.01A	-3.07733	low
TCGA.AF.6655.01A	-2.54905	high
TCGA.AH.6547.01A	-3.23585	low
TCGA.DC.6160.01A	-2.92941	low
TCGA.AG.3892.01A	-3.17664	low
TCGA.AF.5654.01A	-2.97441	low
TCGA.F5.6465.01A	-3.25764	low
TCGA.AF.3911.01A	-2.34359	high
TCGA.F5.6861.01A	-3.16849	low
TCGA.G5.6641.01A	-3.12332	low
TCGA.EF.5830.01A	-2.6606	high
TCGA.F5.6814.01A	-2.87558	low
TCGA.DC.6682.01A	-2.85043	low
TCGA.DC.6158.01A	-2.75131	low
TCGA.AH.6549.01A	-3.30076	low
TCGA.AF.3400.01A	-2.89367	low
TCGA.AG.3901.01A	-3.00712	low
TCGA.AF.4110.01A	-2.5957	high
TCGA.EI.6506.01A	-2.99153	low
TCGA.AG.3575.01A	-3.50844	low
TCGA.AG.A015.01A	-3.18722	low
TCGA.AF.2690.01A	-2.40595	high
TCGA.F5.6813.01A	-2.76143	low
TCGA.EI.6885.01A	-2.73888	low
TCGA.AG.3594.01A	-2.51583	high
TCGA.EI.6510.01A	-2.87882	low
TCGA.AF.2687.01A	-2.70586	low
TCGA.DC.6156.01A	-3.2038	low
TCGA.DC.4745.01A	-2.8352	low
TCGA.AF.2693.01A	-2.82551	low
TCGA.DC.6681.01A	-2.95365	low
TCGA.G5.6235.01A	-3.22008	low
TCGA.CI.6621.01A	-2.97669	low
TCGA.AH.6903.01A	-3.36119	low
TCGA.AG.3742.01A	-2.62508	high
TCGA.AH.6643.01A	-2.58313	high
TCGA.EI.7004.01A	-2.96434	low
TCGA.F5.6811.01A	-3.12073	low
TCGA.F5.6464.01A	-2.81126	low
TCGA.EI.6882.01A	-3.70115	low
TCGA.EI.6514.01A	-3.12735	low
TCGA.EI.6917.01A	-2.99623	low
TCGA.AG.3731.01A	-3.05459	low
TCGA.DC.5869.01A	-3.28512	low
TCGA.AH.6897.01A	-3.26795	low

## Sheet: GEO
Table S5.NRG_score of TCGA and meta_GEO
	risk.score	risk score group
GSM358341	-6.07809	low
GSM358342	-5.5464	high
GSM358343	-5.59904	high
GSM358344	-5.95414	low
GSM358345	-5.46374	high
GSM358346	-5.43692	high
GSM358347	-5.68192	high
GSM358348	-5.48074	high
GSM358349	-6.1702	low
GSM358350	-5.28323	high
GSM358351	-5.80581	low
GSM358352	-5.64785	high
GSM358353	-5.61572	high
GSM358354	-5.33112	high
GSM358355	-5.52666	high
GSM358356	-5.94708	low
GSM358357	-5.74197	low
GSM358358	-5.70892	high
GSM358359	-5.94775	low
GSM358360	-5.73411	low
GSM358361	-5.84917	low
GSM358362	-5.50095	high
GSM358363	-5.84617	low
GSM358364	-5.50906	high
GSM358365	-5.41725	high
GSM358366	-5.67271	high
GSM358367	-5.40875	high
GSM358368	-5.33427	high
GSM358370	-6.47693	low
GSM358371	-6.03859	low
GSM358373	-6.18193	low
GSM358374	-5.78202	low
GSM358375	-5.87458	low
GSM358376	-6.48019	low
GSM358377	-6.28583	low
GSM358378	-6.11549	low
GSM358380	-5.66784	high
GSM358381	-5.82179	low
GSM358382	-6.09694	low
GSM358383	-6.34116	low
GSM358384	-5.50213	high
GSM358385	-5.50447	high
GSM358386	-5.62728	high
GSM358387	-5.44767	high
GSM358388	-5.81756	low
GSM358389	-5.55518	high
GSM358390	-5.79135	low
GSM358391	-5.58915	high
GSM358392	-5.76845	low
GSM358393	-5.68986	high
GSM358394	-5.41152	high
GSM358395	-5.51788	high
GSM358396	-5.5059	high
GSM358397	-5.11786	high
GSM358398	-5.85306	low
GSM358399	-5.01952	high
GSM358400	-6.02697	low
GSM358401	-5.67341	high
GSM358402	-5.81556	low
GSM358403	-5.73426	low
GSM358404	-5.63646	high
GSM358405	-5.72064	high
GSM358406	-5.80044	low
GSM358407	-6.02648	low
GSM358408	-5.74895	low
GSM358409	-4.81385	high
GSM358410	-5.63055	high
GSM358411	-5.86836	low
GSM358412	-6.24871	low
GSM358413	-5.87325	low
GSM358414	-5.10571	high
GSM358415	-5.55843	high
GSM358416	-5.19194	high
GSM358417	-6.33886	low
GSM358418	-5.63313	high
GSM358419	-5.37198	high
GSM358420	-5.34907	high
GSM358421	-5.51648	high
GSM358422	-5.5564	high
GSM358423	-5.96185	low
GSM358424	-5.40602	high
GSM358425	-5.47153	high
GSM358426	-4.94832	high
GSM358427	-5.8038	low
GSM358428	-5.58949	high
GSM358429	-5.40142	high
GSM358430	-6.21412	low
GSM358431	-5.11091	high
GSM358432	-5.85574	low
GSM358433	-5.43185	high
GSM358434	-5.4538	high
GSM358435	-5.15089	high
GSM358436	-4.99155	high
GSM358437	-5.96916	low
GSM358438	-5.59592	high
GSM358439	-5.78367	low
GSM358440	-6.26634	low
GSM358441	-5.95117	low
GSM358442	-6.21964	low
GSM358443	-6.04364	low
GSM358444	-5.85357	low
GSM358445	-5.79057	low
GSM358446	-5.37912	high
GSM358447	-5.45412	high
GSM358448	-5.85275	low
GSM358449	-5.57694	high
GSM358450	-5.64495	high
GSM358451	-6.19458	low
GSM358452	-6.10411	low
GSM358453	-6.0254	low
GSM358454	-5.90119	low
GSM358455	-5.78296	low
GSM358456	-6.08643	low
GSM358457	-6.53051	low
GSM358458	-6.06026	low
GSM358459	-6.58022	low
GSM358460	-5.60047	high
GSM358461	-6.20924	low
GSM358462	-5.6694	high
GSM358463	-5.66781	high
GSM358464	-5.77812	low
GSM358465	-6.06992	low
GSM358466	-5.42962	high
GSM358467	-5.36763	high
GSM358468	-5.55535	high
GSM358469	-5.80813	low
GSM358470	-5.88596	low
GSM358471	-5.47132	high
GSM358472	-5.85474	low
GSM358473	-5.73528	low
GSM358474	-5.59985	high
GSM358475	-5.1318	high
GSM358476	-6.23751	low
GSM358477	-6.35515	low
GSM358478	-5.46407	high
GSM358479	-5.47139	high
GSM358480	-5.383	high
GSM358481	-5.41452	high
GSM358482	-5.37283	high
GSM358483	-4.96385	high
GSM358484	-5.44658	high
GSM358485	-4.88152	high
GSM358486	-5.72895	low
GSM358487	-5.76952	low
GSM358488	-5.66556	high
GSM358489	-5.8527	low
GSM358490	-5.6649	high
GSM358491	-5.47601	high
GSM358492	-4.9953	high
GSM358493	-5.83362	low
GSM358494	-5.66167	high
GSM358495	-5.79332	low
GSM358496	-5.2512	high
GSM358497	-5.54945	high
GSM358498	-6.22458	low
GSM358499	-5.57288	high
GSM358500	-5.50125	high
GSM358501	-5.59089	high
GSM358502	-5.54798	high
GSM358503	-5.46303	high
GSM358504	-5.07101	high
GSM358505	-5.57537	high
GSM358506	-5.86788	low
GSM358507	-5.86026	low
GSM358508	-5.18879	high
GSM358509	-6.04032	low
GSM358510	-5.38756	high
GSM358511	-6.11722	low
GSM358512	-5.80878	low
GSM358513	-4.81716	high
GSM358514	-5.74363	low
GSM358515	-4.88853	high
GSM358516	-5.54198	high
GSM358517	-5.73599	low
GSM358518	-6.06726	low
GSM358519	-5.88794	low
GSM358520	-5.6348	high
GSM358521	-5.2556	high
GSM358522	-5.86884	low
GSM358523	-4.96206	high
GSM358524	-5.97917	low
GSM358525	-5.33474	high
GSM358526	-5.77273	low
GSM358527	-5.70668	high
GSM358528	-5.28076	high
GSM358529	-5.52645	high
GSM358530	-5.57926	high
GSM358531	-5.51512	high
GSM358532	-5.67611	high
GSM358533	-5.45953	high
GSM358534	-5.2088	high
GSM358535	-5.67665	high
GSM358536	-5.78575	low
GSM358537	-4.94686	high
GSM358538	-5.71987	high
GSM358539	-5.69578	high
GSM358540	-5.48235	high
GSM358541	-5.69773	high
GSM358542	-5.79569	low
GSM358543	-5.65932	high
GSM358544	-5.0879	high
GSM358545	-5.95796	low
GSM358546	-6.27959	low
GSM358547	-5.76274	low
GSM358548	-5.40387	high
GSM358549	-5.7145	high
GSM358550	-5.8839	low
GSM358551	-6.29887	low
GSM358552	-5.86715	low
GSM358553	-6.27993	low
GSM358554	-5.77274	low
GSM358555	-6.33078	low
GSM358556	-5.88318	low
GSM358557	-5.58422	high
GSM358558	-5.88042	low
GSM358559	-6.26887	low
GSM358560	-5.18421	high
GSM358561	-5.81191	low
GSM358562	-5.72294	high
GSM358563	-6.25023	low
GSM358564	-5.49449	high
GSM358565	-6.30036	low
GSM358566	-5.96669	low
GSM358567	-5.49969	high
GSM358568	-5.84472	low
GSM358569	-5.63208	high
GSM971957	-5.83786	low
GSM971958	-6.19009	low
GSM971959	-5.95429	low
GSM971960	-5.78586	low
GSM971961	-5.75216	low
GSM971962	-5.75496	low
GSM971963	-5.79926	low
GSM971964	-5.79963	low
GSM971965	-5.96357	low
GSM971966	-5.67863	high
GSM971968	-5.56412	high
GSM971969	-6.31521	low
GSM971970	-6.03947	low
GSM971971	-6.23228	low
GSM971972	-6.20657	low
GSM971973	-6.16021	low
GSM971974	-5.41673	high
GSM971975	-5.67654	high
GSM971976	-5.55896	high
GSM971977	-5.72092	high
GSM971978	-5.95405	low
GSM971979	-5.70963	high
GSM971980	-5.89047	low
GSM971981	-6.04062	low
GSM971982	-5.9261	low
GSM971983	-5.7375	low
GSM971984	-5.91401	low
GSM971985	-6.1035	low
GSM971986	-5.83052	low
GSM971987	-5.91677	low
GSM971988	-5.81739	low
GSM971989	-5.72426	high
GSM971990	-5.86158	low
GSM971991	-5.35971	high
GSM971992	-5.77757	low
GSM971993	-6.14202	low
GSM971994	-5.67663	high
GSM971995	-5.49844	high
GSM971996	-5.50464	high
GSM971997	-5.52498	high
GSM971998	-5.802	low
GSM971999	-5.92308	low
GSM972000	-5.46768	high
GSM972001	-5.79437	low
GSM972002	-5.67602	high
GSM972003	-5.1708	high
GSM972004	-5.25433	high
GSM972005	-5.3942	high
GSM972006	-5.76432	low
GSM972007	-5.82486	low
GSM972008	-6.07748	low
GSM972009	-5.85908	low
GSM972010	-6.05958	low
GSM972011	-5.43265	high
GSM972012	-6.01609	low
GSM972013	-5.55726	high
GSM972014	-5.7893	low
GSM972015	-5.97396	low
GSM972016	-5.96075	low
GSM972017	-4.81408	high
GSM972018	-5.52967	high
GSM972019	-5.50138	high
GSM972020	-6.52549	low
GSM972021	-6.66481	low
GSM972022	-5.48189	high
GSM972023	-5.4075	high
GSM972024	-5.03656	high
GSM972025	-5.59048	high
GSM972026	-5.87441	low
GSM972027	-5.13064	high
GSM972028	-5.0886	high
GSM972029	-5.35982	high
GSM972030	-5.5152	high
GSM972031	-5.30615	high
GSM972032	-5.80139	low
GSM972033	-5.31737	high
GSM972034	-5.32322	high
GSM972035	-6.05122	low
GSM972036	-5.4029	high
GSM972037	-5.46865	high
GSM972038	-5.67165	high
GSM972039	-5.39904	high
GSM972040	-5.7492	low
GSM972041	-5.86842	low
GSM972042	-6.2624	low
GSM972043	-6.01731	low
GSM972044	-5.71246	high
GSM972045	-5.74093	low
GSM972046	-5.38163	high
GSM972047	-6.13418	low
GSM972048	-5.58523	high
GSM972049	-5.90422	low
GSM972050	-5.85128	low
GSM972051	-5.79256	low
GSM972052	-6.05054	low
GSM972053	-5.871	low
GSM972054	-5.29408	high
GSM972055	-5.58568	high
GSM972056	-5.8859	low
GSM972057	-5.53816	high
GSM972058	-6.17647	low
GSM972059	-5.4591	high
GSM972060	-6.2297	low
GSM972061	-4.67273	high
GSM972062	-5.9309	low
GSM972063	-6.0859	low
GSM972064	-5.67932	high
GSM972065	-6.24472	low
GSM972066	-6.09952	low
GSM972067	-5.67284	high
GSM972068	-5.9599	low
GSM972069	-6.10024	low
GSM972070	-6.33745	low
GSM972071	-6.04001	low
GSM972072	-5.97108	low
GSM972073	-5.95842	low
GSM972074	-6.04964	low
GSM972075	-6.63248	low
GSM972076	-6.08199	low
GSM972077	-4.91104	high
GSM972078	-5.75408	low
GSM972079	-5.06579	high
GSM972080	-6.34518	low
GSM972081	-6.00156	low
GSM972082	-6.03108	low
GSM972083	-6.07854	low
GSM972084	-6.47306	low
GSM972085	-5.76467	low
GSM972086	-6.13043	low
GSM972087	-6.12966	low
GSM972088	-6.11521	low
GSM972089	-5.635	high
GSM972090	-5.62455	high
GSM972091	-5.73928	low
GSM972092	-6.03317	low
GSM972093	-5.75641	low
GSM972094	-5.66711	high
GSM972095	-5.54731	high
GSM972096	-5.06592	high
GSM972097	-4.80975	high
GSM972098	-4.51928	high
GSM972099	-5.90636	low
GSM972100	-5.23862	high
GSM972101	-5.39918	high
GSM972102	-5.97325	low
GSM972103	-5.71072	high
GSM972104	-5.83061	low
GSM972105	-4.49933	high
GSM972106	-5.60468	high
GSM972107	-5.96271	low
GSM972108	-5.73298	low
GSM972109	-6.05902	low
GSM972110	-5.68023	high
GSM972111	-4.96542	high
GSM972112	-5.81338	low
GSM972113	-5.26351	high
GSM972114	-5.70168	high
GSM972115	-5.25461	high
GSM972116	-5.55282	high
GSM972117	-6.00347	low
GSM972118	-5.73093	low
GSM972119	-5.30839	high
GSM972120	-6.07863	low
GSM972121	-5.13919	high
GSM972122	-5.48333	high
GSM972123	-5.87713	low
GSM972124	-6.03694	low
GSM972125	-5.42232	high
GSM972126	-5.39079	high
GSM972127	-5.20195	high
GSM972128	-5.66911	high
GSM972129	-6.08018	low
GSM972130	-5.26253	high
GSM972131	-6.03453	low
GSM972132	-5.8102	low
GSM972133	-5.36619	high
GSM972134	-5.68129	high
GSM972135	-5.49941	high
GSM972136	-6.02972	low
GSM972137	-5.86056	low
GSM972138	-5.54802	high
GSM972139	-5.44955	high
GSM972140	-5.8668	low
GSM972141	-5.76488	low
GSM972142	-5.71437	high
GSM972143	-5.66013	high
GSM972144	-5.40501	high
GSM972145	-5.66304	high
GSM972146	-5.79981	low
GSM972147	-5.88482	low
GSM972148	-5.05748	high
GSM972149	-5.32562	high
GSM972150	-5.61133	high
GSM972151	-5.49564	high
GSM972152	-5.92009	low
GSM972153	-6.2969	low
GSM972154	-5.34959	high
GSM972155	-5.94028	low
GSM972156	-5.73629	low
GSM972157	-5.77032	low
GSM972158	-5.25846	high
GSM972159	-5.69812	high
GSM972160	-5.12692	high
GSM972161	-5.53535	high
GSM972162	-5.83586	low
GSM972163	-5.50605	high
GSM972164	-6.23584	low
GSM972165	-5.71255	high
GSM972166	-5.55033	high
GSM972167	-6.06955	low
GSM972168	-5.20598	high
GSM972169	-5.68521	high
GSM972170	-6.19948	low
GSM972171	-5.8598	low
GSM972172	-4.53697	high
GSM972173	-5.68558	high
GSM972174	-5.48507	high
GSM972175	-5.04419	high
GSM972176	-5.34217	high
GSM972177	-4.00384	high
GSM972178	-5.24018	high
GSM972179	-4.89835	high
GSM972180	-4.21862	high
GSM972181	-5.1251	high
GSM972182	-5.44636	high
GSM972183	-4.90881	high
GSM972184	-5.68235	high
GSM972185	-4.9935	high
GSM972186	-4.98204	high
GSM972187	-5.42993	high
GSM972188	-5.154	high
GSM972189	-5.79539	low
GSM972190	-4.67834	high
GSM972191	-5.58139	high
GSM972192	-4.914	high
GSM972193	-4.96556	high
GSM972194	-5.03643	high
GSM972195	-5.6182	high
GSM972196	-5.65609	high
GSM972197	-5.32249	high
GSM972198	-5.89569	low
GSM972199	-5.07744	high
GSM972200	-4.83861	high
GSM972201	-5.3406	high
GSM972202	-5.4681	high
GSM972203	-5.43662	high
GSM972204	-5.68436	high
GSM972205	-5.68907	high
GSM972206	-5.92363	low
GSM972207	-6.24794	low
GSM972208	-6.0203	low
GSM972209	-5.67149	high
GSM972210	-5.73659	low
GSM972211	-5.68591	high
GSM972212	-5.86771	low
GSM972213	-6.61211	low
GSM972214	-6.35987	low
GSM972215	-5.96851	low
GSM972216	-5.45264	high
GSM972217	-5.81312	low
GSM972218	-5.92344	low
GSM972219	-5.63734	high
GSM972220	-5.59647	high
GSM972221	-6.11659	low
GSM972222	-6.06803	low
GSM972223	-5.63678	high
GSM972224	-5.84428	low
GSM972225	-5.82277	low
GSM972226	-5.74153	low
GSM972227	-5.62217	high
GSM972228	-5.69773	high
GSM972229	-5.9082	low
GSM972230	-5.28042	high
GSM972231	-5.75765	low
GSM972232	-5.50425	high
GSM972233	-4.97726	high
GSM972234	-5.77372	low
GSM972235	-5.51337	high
GSM972236	-5.5309	high
GSM972237	-5.68992	high
GSM972238	-5.9754	low
GSM972239	-6.21901	low
GSM972240	-5.17816	high
GSM972241	-5.69355	high
GSM972242	-6.28602	low
GSM972243	-5.66272	high
GSM972244	-5.20302	high
GSM972245	-5.67916	high
GSM972246	-6.13493	low
GSM972247	-4.82956	high
GSM972248	-5.26369	high
GSM972249	-5.51912	high
GSM972250	-6.09781	low
GSM972251	-5.59026	high
GSM972252	-5.73495	low
GSM972253	-5.91519	low
GSM972254	-4.87517	high
GSM972255	-5.24908	high
GSM972256	-4.51652	high
GSM972257	-5.6538	high
GSM972258	-5.35996	high
GSM972259	-5.0835	high
GSM972260	-4.71219	high
GSM972261	-6.22622	low
GSM972262	-5.35783	high
GSM972263	-5.13766	high
GSM972264	-4.94115	high
GSM972265	-5.40775	high
GSM972266	-5.74231	low
GSM972267	-5.16436	high
GSM972268	-5.57908	high
GSM972269	-4.96662	high
GSM972270	-5.02152	high
GSM972271	-4.55862	high
GSM972272	-5.41138	high
GSM972273	-5.29085	high
GSM972274	-5.22757	high
GSM972275	-5.31575	high
GSM972276	-5.66921	high
GSM972277	-5.88499	low
GSM972278	-5.91514	low
GSM972279	-5.37567	high
GSM972280	-5.403	high
GSM972281	-6.11183	low
GSM972282	-5.11918	high
GSM972283	-5.19754	high
GSM972284	-5.42251	high
GSM972285	-5.4144	high
GSM972286	-5.69574	high
GSM972287	-5.48783	high
GSM972288	-5.08749	high
GSM972289	-5.72163	high
GSM972290	-5.74155	low
GSM972291	-5.50008	high
GSM972292	-5.44609	high
GSM972293	-5.36976	high
GSM972294	-5.37578	high
GSM972295	-4.7377	high
GSM972296	-6.02346	low
GSM972297	-5.15238	high
GSM972298	-5.99192	low
GSM972299	-4.92372	high
GSM972300	-5.74081	low
GSM972301	-6.03567	low
GSM972302	-6.23015	low
GSM972303	-6.18849	low
GSM972304	-5.98192	low
GSM972305	-5.89094	low
GSM972306	-5.8931	low
GSM972307	-5.88805	low
GSM972308	-5.81544	low
GSM972309	-6.05929	low
GSM972310	-6.06416	low
GSM972311	-5.18734	high
GSM972312	-5.75367	low
GSM972313	-5.79308	low
GSM972314	-6.22955	low
GSM972315	-6.32585	low
GSM972316	-5.77411	low
GSM972317	-6.00577	low
GSM972318	-5.79203	low
GSM972319	-5.78699	low
GSM972320	-5.75889	low
GSM972321	-5.94166	low
GSM972322	-5.8731	low
GSM972323	-6.08337	low
GSM972324	-5.57222	high
GSM972325	-5.91646	low
GSM972326	-5.83065	low
GSM972327	-6.20151	low
GSM972328	-6.09776	low
GSM972329	-5.91908	low
GSM972330	-5.84784	low
GSM972331	-6.55258	low
GSM972332	-6.0928	low
GSM972333	-6.23499	low
GSM972334	-6.36628	low
GSM972335	-5.9959	low
GSM972336	-5.91044	low
GSM972337	-6.35737	low
GSM972338	-6.0409	low
GSM972339	-6.20884	low
GSM972340	-5.80917	low
GSM972341	-6.02175	low
GSM972342	-5.82423	low
GSM972343	-5.91482	low
GSM972344	-6.08668	low
GSM972345	-5.66707	high
GSM972346	-6.02019	low
GSM972347	-5.93815	low
GSM972348	-6.14017	low
GSM972349	-5.9747	low
GSM972351	-5.55196	high
GSM972352	-6.02946	low
GSM972353	-6.16498	low
GSM972354	-5.46317	high
GSM972355	-5.75861	low
GSM972357	-5.17751	high
GSM972358	-6.08189	low
GSM972359	-5.72519	low
GSM972360	-5.91805	low
GSM972361	-5.81427	low
GSM972362	-5.98141	low
GSM972363	-5.4388	high
GSM972364	-5.82812	low
GSM972365	-5.79283	low
GSM972366	-5.62668	high
GSM972367	-5.60083	high
GSM972368	-5.6227	high
GSM972369	-5.37428	high
GSM972370	-5.83196	low
GSM972371	-4.81771	high
GSM972372	-5.85115	low
GSM972373	-5.1268	high
GSM972374	-5.27923	high
GSM972375	-5.20844	high
GSM972376	-5.42894	high
GSM972377	-5.17385	high
GSM972378	-5.56676	high
GSM972379	-4.97648	high
GSM972380	-5.60339	high
GSM972381	-4.62524	high
GSM972382	-5.82615	low
GSM972383	-5.67339	high
GSM972384	-6.07601	low
GSM972385	-5.62761	high
GSM972386	-5.84759	low
GSM972387	-5.86364	low
GSM972388	-6.12794	low
GSM972389	-5.90322	low
GSM972390	-5.73971	low
GSM972391	-5.15761	high
GSM972392	-4.97563	high
GSM972393	-5.23469	high
GSM972394	-4.7912	high
GSM972395	-5.5401	high
GSM972396	-5.7331	low
GSM972397	-5.83639	low
GSM972398	-6.01023	low
GSM972399	-5.93646	low
GSM972400	-5.88837	low
GSM972401	-5.85293	low
GSM972402	-5.46119	high
GSM972403	-6.05742	low
GSM972404	-6.03678	low
GSM972405	-5.54803	high
GSM972406	-5.80228	low
GSM972407	-6.18445	low
GSM972408	-5.46489	high
GSM972409	-6.00732	low
GSM972410	-5.36569	high
GSM972411	-5.78947	low
GSM972412	-5.16711	high
GSM972413	-5.80104	low
GSM972414	-5.89567	low
GSM972415	-5.65104	high
GSM972416	-4.82522	high
GSM972417	-5.2309	high
GSM972418	-4.75808	high
GSM972419	-5.64227	high
GSM972420	-4.74937	high
GSM972421	-5.14288	high
GSM972422	-5.50277	high
GSM972423	-5.26226	high
GSM972424	-5.26861	high
GSM972425	-4.89299	high
GSM972426	-4.40708	high
GSM972427	-5.09353	high
GSM972428	-4.83562	high
GSM972429	-5.22339	high
GSM972430	-5.50489	high
GSM972431	-6.11223	low
GSM972432	-5.5507	high
GSM972433	-5.59105	high
GSM972434	-5.99246	low
GSM972435	-5.81588	low
GSM972436	-5.67115	high
GSM972437	-6.33509	low
GSM972438	-6.23283	low
GSM972439	-6.16517	low
GSM972440	-5.89645	low
GSM972441	-5.38496	high
GSM972442	-5.83845	low
GSM972443	-5.18469	high
GSM972444	-5.55042	high
GSM972445	-5.34089	high
GSM972447	-5.61534	high
GSM972449	-6.11071	low
GSM972450	-6.26044	low
GSM972451	-6.16594	low
GSM972452	-6.49746	low
GSM972453	-6.16133	low
GSM972454	-6.09668	low
GSM972455	-5.81687	low
GSM972456	-5.91726	low
GSM972457	-5.77586	low
GSM972458	-5.77266	low
GSM972459	-6.20295	low
GSM972460	-5.83404	low
GSM972461	-5.83265	low
GSM972462	-5.95655	low
GSM972464	-5.72755	low
GSM972465	-6.28482	low
GSM972466	-6.2011	low
GSM972467	-5.60904	high
GSM972468	-5.93029	low
GSM972469	-5.79058	low
GSM972470	-6.17214	low
GSM972472	-6.09152	low
GSM972473	-6.15425	low
GSM972474	-6.42733	low
GSM972475	-5.58711	high
GSM972476	-5.95093	low
GSM972477	-5.83934	low
GSM972478	-5.67247	high
GSM972479	-5.7236	high
GSM972480	-6.04127	low
GSM972481	-6.15154	low
GSM972482	-6.0807	low
GSM972483	-6.02118	low
GSM972484	-6.25626	low
GSM972485	-5.53408	high
GSM972486	-5.94593	low
GSM972487	-6.6573	low
GSM972488	-6.13169	low
GSM972489	-5.86999	low
GSM972490	-6.2899	low
GSM972491	-6.08497	low
GSM972492	-6.12416	low
GSM972493	-5.74123	low
GSM972494	-5.90275	low
GSM972495	-5.43373	high
GSM972496	-6.14267	low
GSM972497	-5.6322	high
GSM972498	-6.22255	low
GSM972499	-5.8954	low
GSM972501	-5.3319	high
GSM972502	-5.32164	high
GSM972503	-5.49596	high
GSM972504	-4.87578	high
GSM972505	-5.45913	high
GSM972506	-4.95438	high
GSM972507	-5.79228	low
GSM972508	-6.08411	low
GSM972509	-5.79448	low
GSM972510	-5.90747	low
GSM972511	-5.66696	high
GSM972512	-5.77175	low
GSM972513	-5.40178	high
GSM972515	-6.0229	low
GSM972516	-5.25361	high
GSM972517	-5.52781	high
GSM972518	-4.91354	high
GSM972519	-5.15207	high
GSM972520	-6.03017	low
GSM972521	-5.44223	high
GSM972522	-5.6143	high
GSM929508	-5.46749	high
GSM929511	-5.69368	high
GSM929622	-5.46541	high
GSM929546	-6.08652	low
GSM929623	-5.21021	high
GSM929539	-5.7485	low
GSM929614	-5.791	low
GSM929496	-6.19954	low
GSM929574	-5.54158	high
GSM929590	-5.44717	high
GSM929586	-5.8862	low
GSM929585	-4.61134	high
GSM929612	-5.80612	low
GSM929609	-5.61571	high
GSM929497	-5.19501	high
GSM929593	-5.62229	high
GSM929591	-5.82357	low
GSM929551	-5.68941	high
GSM929587	-5.81074	low
GSM929523	-5.67998	high
GSM929519	-5.36454	high
GSM929524	-5.59562	high
GSM929525	-5.14301	high
GSM929599	-5.80876	low
GSM929617	-6.06666	low
GSM929576	-5.51685	high
GSM929572	-4.71583	high
GSM929499	-5.73385	low
GSM929504	-5.57048	high
GSM929610	-5.0584	high
GSM929498	-5.76038	low
GSM929618	-5.68891	high
GSM929575	-5.1157	high
GSM929577	-4.8914	high
GSM929502	-5.6846	high
GSM929503	-5.70681	high
GSM929500	-5.78251	low
GSM929494	-5.8265	low
GSM929495	-5.94526	low
GSM929501	-5.58124	high
GSM929505	-5.06879	high
GSM929506	-5.56508	high
GSM929507	-5.08336	high
GSM929509	-6.09721	low
GSM929510	-6.03006	low
GSM929512	-4.63462	high
GSM929513	-5.93645	low
GSM929514	-5.93453	low
GSM929515	-5.5018	high
GSM929516	-5.33394	high
GSM929517	-5.76748	low
GSM929518	-4.37871	high
GSM929520	-6.20247	low
GSM929521	-6.17139	low
GSM929522	-5.22985	high
GSM929526	-5.87409	low
GSM929527	-5.17873	high
GSM929528	-5.8192	low
GSM929529	-5.15124	high
GSM929530	-5.21477	high
GSM929531	-6.2736	low
GSM929532	-5.82698	low
GSM929533	-6.56869	low
GSM929534	-6.09512	low
GSM929535	-6.14324	low
GSM929536	-5.86867	low
GSM929537	-5.77612	low
GSM929538	-5.99394	low
GSM929540	-5.8514	low
GSM929541	-5.82795	low
GSM929542	-6.26405	low
GSM929543	-5.77799	low
GSM929544	-6.17962	low
GSM929545	-6.23404	low
GSM929547	-5.92048	low
GSM929548	-6.17229	low
GSM929549	-5.71552	high
GSM929550	-5.54382	high
GSM929552	-6.13021	low
GSM929553	-5.70603	high
GSM929554	-5.76791	low
GSM929555	-5.59291	high
GSM929556	-6.07046	low
GSM929557	-5.85108	low
GSM929558	-5.99238	low
GSM929559	-5.91527	low
GSM929560	-5.41771	high
GSM929561	-5.9614	low
GSM929562	-5.30717	high
GSM929563	-5.87032	low
GSM929564	-5.77579	low
GSM929565	-5.35505	high
GSM929566	-5.81127	low
GSM929567	-5.4411	high
GSM929568	-5.2788	high
GSM929569	-5.15107	high
GSM929570	-6.08063	low
GSM929571	-5.36757	high
GSM929573	-5.98104	low
GSM929578	-5.76235	low
GSM929579	-5.792	low
GSM929580	-5.90351	low
GSM929581	-6.05271	low
GSM929582	-5.56709	high
GSM929583	-5.72162	high
GSM929584	-5.75558	low
GSM929588	-6.16011	low
GSM929589	-5.76184	low
GSM929592	-5.85441	low
GSM929594	-5.57438	high
GSM929595	-6.02361	low
GSM929596	-5.79514	low
GSM929597	-4.84239	high
GSM929598	-5.22736	high
GSM929600	-5.23852	high
GSM929601	-5.98342	low
GSM929602	-5.77184	low
GSM929603	-5.60506	high
GSM929604	-5.98506	low
GSM929605	-5.73205	low
GSM929606	-5.15709	high
GSM929607	-5.34333	high
GSM929608	-4.80675	high
GSM929611	-5.43785	high
GSM929613	-5.8809	low
GSM929615	-5.72928	low
GSM929616	-5.88873	low
GSM929619	-5.93761	low
GSM929620	-6.11148	low
GSM929621	-5.67567	high
GSM820048	-5.96222	low
GSM820049	-5.82127	low
GSM820050	-5.91773	low
GSM820051	-5.72917	low
GSM820052	-6.12133	low
GSM820053	-5.68837	high
GSM820054	-6.33188	low
GSM820055	-6.27494	low
GSM820056	-5.63206	high
GSM820057	-5.48349	high
GSM820058	-6.23688	low
GSM820059	-5.77796	low
GSM820060	-5.63034	high
GSM820061	-5.17427	high
GSM820062	-5.4367	high
GSM820063	-5.95625	low
GSM820064	-6.19229	low
GSM820065	-6.21125	low
GSM820066	-5.77164	low
GSM820067	-5.97875	low
GSM820068	-5.6273	high
GSM820069	-5.71123	high
GSM820070	-4.8571	high
GSM820071	-5.59789	high
GSM820072	-6.86215	low
GSM820073	-5.65213	high
GSM820074	-5.36251	high
GSM820075	-5.41903	high
GSM820076	-6.28505	low
GSM820077	-5.33411	high
GSM820078	-5.04037	high
GSM820079	-5.98563	low
GSM820080	-6.31238	low
GSM820081	-5.6029	high
GSM820082	-5.63202	high
GSM820083	-5.38852	high
GSM820084	-5.08236	high
GSM820085	-5.58389	high
GSM820086	-5.26266	high
GSM820087	-5.87928	low
GSM820088	-5.79656	low
GSM820089	-5.63511	high
GSM820090	-6.09801	low
GSM820091	-5.88374	low
GSM820092	-5.42067	high
GSM820093	-4.80056	high
GSM820094	-5.21921	high
GSM820095	-5.66775	high
GSM820096	-5.65329	high
GSM820097	-5.13833	high
GSM820098	-6.03571	low
GSM820099	-5.97372	low
GSM820100	-6.09597	low
GSM820101	-5.95204	low
GSM820102	-5.77188	low
GSM820103	-6.15079	low
GSM820104	-5.52806	high
GSM820105	-5.51388	high
GSM820106	-5.80779	low
GSM820107	-5.11114	high
GSM820108	-4.93967	high
GSM820109	-5.16974	high
GSM820110	-5.6351	high
GSM820111	-5.31599	high
GSM820112	-6.03614	low
GSM820113	-5.36891	high
GSM820114	-6.00023	low
GSM820115	-5.4583	high
GSM820116	-6.25821	low
GSM820117	-5.60217	high
GSM820118	-6.13632	low
GSM820119	-5.71307	high
GSM820120	-5.63574	high
GSM820121	-5.6248	high
GSM820122	-5.51509	high
GSM820123	-5.72815	low
GSM820124	-5.74305	low
GSM820125	-5.57563	high
GSM820126	-5.81964	low
GSM820127	-5.45353	high
GSM820128	-5.37607	high
GSM820129	-5.08926	high
GSM820130	-5.62967	high
GSM820131	-5.69285	high
GSM820132	-5.87181	low
GSM820133	-5.69724	high
GSM820134	-5.74709	low
GSM820135	-6.00077	low
GSM820136	-5.97754	low
GSM820137	-5.89137	low
