# Supplementary material for: Bulk and single-cell transcriptome profiling reveal necroptosis-based molecular classification, tumor microenvironment infiltration characterization, and prognosis prediction in colorectal cancer
Source: J Transl Med. 2022 May 19;20:235. doi: 10.1186/s12967-022-03431-6 (PMC9118791; doi:10.1186/s12967-022-03431-6)
Supplement: Supplementary file 15 — Additional file 15. Supplementary Table S6. Primers in this study. [file 12967_2022_3431_MOESM15_ESM.xls]

## Sheet: GEO
Table S6.The primer sequences used in our study
q-Hu-CCAR2-F	CATGGACGGTTGGATCAGGG
q-Hu-CCAR2-R	TGAGGTGGACCCGGTAAGG
q-Hu-ASAH1-F	ATTGGCCCCAGCCTACTTTAT
q-Hu-ASAH1-R	CCCTGCTTAGCATCGAGTTCAT
q-Hu-AKAP5-F	TCAGGCAACAAAGGCTAAGTC
q-Hu-AKAP5-R	GAGTTCCCGTTTGAATAGCAGAA
q-Hu-BMP2K-F	AAGCTACAGACGGGTTTTACAG
q-Hu-BMP2K-R	AGTCTTACACTGATGCAACCTTG
q-Hu-LUZP1-F	CAGCGGGTGCTGAGAATTGAA
q-Hu-LUZP1-R	GCCATTCGTTTCTGAAGCCG
q-Hu-RBM17-F	CTCGCCCCAGTCATTGACC
q-Hu-RBM17-R	TCGTCAGCTAAGGGAATCAGAA
q-Hu-DLAT-F	CCGCCGCTATTACAGTCTTCC
q-Hu-DLAT-R	CTCTGCAATTAGGTCACCTTCAT
q-Hu-ATAD5-F	ACTAGGGAAGACTAGAGACAGGG
q-Hu-ATAD5-R	ACAGGTACTGATTCAGGTGACTT
q-Hu-DHX15-F	TATCAGTGCTGGATTACCACCT
q-Hu-DHX15-R	GAATGCGTTGAATGTGCTGAG
q-Hu-GSTCD-F	ACACACAGGAAACATCTGAAGG
q-Hu-GSTCD-R	GGGCAAGAGCACAATATCTGC
q-Hu-UBTD2-F	CACCGGAGTTGCTCTAGGTC
q-Hu-UBTD2-R	CCCTCTTGCTGCGTAGTTGTC
q-Hu-DYNC1LI1-F	TTCTTCTCCGCCGGGATTATC
q-Hu-DYNC1LI1-R	GATGCAGGACCAAAGGTTCTG
q-Hu-KIAA0825-F	AGCTGCAAACAACAACTGACT
q-Hu-KIAA0825-R	TTCCACTTAGGGTTGATGGGA
18S rRNA-F	GTAACCCGTTGAACCCCATT
18S rRNA-R	CCATCCAATCGGTAGTAGCG
